# Supplementary material for: Contrasting female mate preferences for red coloration in a fish
Source: Curr Zool. 2019 Oct 18;66(4):425–33. doi: 10.1093/cz/zoz052 (PMC7319460; doi:10.1093/cz/zoz052)
Supplement: zoz052_Supplementary_Data [file zoz052_supplementary_data.zip]

Archive with 3 entries (2 files):
- zoz052-Suppl_Data/
- zoz052-Suppl_Data/Supplementary Material.pdf
- zoz052-Suppl_Data/Supplementary Material.docx
